# Supplementary material for: Calcitriol, an Active Form of Vitamin D3, Mitigates Skin Barrier Dysfunction in Atopic Dermatitis NC/Nga Mice
Source: Int J Mol Sci. 2023 May 27;24(11):9347. doi: 10.3390/ijms24119347 (PMC10253123; doi:10.3390/ijms24119347)
Supplement: Supplementary file 1 [file ijms-24-09347-s001.zip]

Archive with 1 entries (1 files):
- ijms-2381178-supplementary.pdf
